# Supplementary material for: Applications of Artificial Intelligence-Based Systems in the Management of Esophageal Varices
Source: J Pers Med. 2024 Sep 23;14(9):1012. doi: 10.3390/jpm14091012 (PMC11433421; doi:10.3390/jpm14091012)
Supplement: Supplementary file 1 [file jpm-14-01012-s001.zip]

Archive with 1 entries (1 files):
- jpm-3175179-supplementary.pdf
